# Supplementary material for: An Insect-Inspired Terrains-Adaptive Soft Millirobot with Multimodal Locomotion and Transportation Capability
Source: Micromachines (Basel). 2022 Sep 22;13(10):1578. doi: 10.3390/mi13101578 (PMC9610805; doi:10.3390/mi13101578)
Supplement: Supplementary file 1 [file micromachines-13-01578-s001.zip]

Archive with 2 entries (2 files):
- micromachines-1856468-Movie S1.mp4
- micromachines-1856468-supplementary.pdf
